# Supplementary material for: Diagnostic Accuracy of Aldosterone and Renin Measurement by Chemiluminescence for Screening of Patients with Primary Aldosteronism
Source: Int J Mol Sci. 2024 Aug 2;25(15):8453. doi: 10.3390/ijms25158453 (PMC11313086; doi:10.3390/ijms25158453)
Supplement: Supplementary file 1 [file ijms-25-08453-s001.zip]

Archive with 1 entries (1 files):
- ijms-3095006-supplementary.pdf
